# Supplementary material for: Nematic Alignment of Composite Silver-Coated Gold Nanorods and Cellulose Nanocrystals
Source: Nanomaterials (Basel). 2025 Oct 19;15(20):1594. doi: 10.3390/nano15201594 (PMC12566908; doi:10.3390/nano15201594)
Supplement: Supplementary file 1 [file nanomaterials-15-01594-s001.zip]

Archive with 1 entries (1 files):
- nanomaterials-3905369-supplementary.pdf
